# Supplementary material for: Secular trends in body height, body weight, BMI and fat percentage in Polish university students in a period of 50 years
Source: PLoS One. 2019 Aug 1;14(8):e0220514. doi: 10.1371/journal.pone.0220514 (PMC6675091; doi:10.1371/journal.pone.0220514)
Supplement: S1 Data — (XLSX) [file pone.0220514.s001.xlsx]

## Sheet: WUT_1959-2011
	Body height (cm) WUT_1959	Body weight (kg) WUT_1959	BMI WUT_1959	FAT% WUT_1959	Body height (cm) WUT_1971	Body weight (kg) WUT_1971	BMI WUT_1971	FAT% WUT_1971	Body height (cm) WUT_ 1994	Body weight (kg) WUT_1994	BMI WUT_1994	FAT% WUT_1994	Body height (cm) WUT_2011	Body weight (kg) WUT_2011	BMI WUT_2011	FAT% WUT_2011
	171.3	61.9	21.0948	11.3875	166.5	63.8	23.014	12.8238	168.6	55.4	19.49	14.2759	175.4	58.7	19.08	14.7602
	178.2	64.8	20.4061	11.0073	171.6	68.5	23.2625	16.997	186.2	89.4	25.79	21.0249	193	78	20.9402	15.4269
	166.6	61.3	22.0857	14.5706	168.3	66.6	23.5129	17.9358	180.5	56.2	17.25	11.275	193.1	70.8	18.9875	15.9566
	166.7	57.2	20.5838	17.4333	183.5	73.5	21.8281	14.3485	187	76.4	21.85	16.2863	197.2	85.8	22.0635	20.7397
	170.1	62.9	21.7391	13.1793	173	77	25.7276	15.8279	188.6	77.3	21.73	18.0445	181.5	78.7	23.8903	17.6156
	166.7	55.5	19.972	9.96091	171.3	61.6	20.9926	10.9955	179.7	75.3	23.32	14.0961	187.8	82	23.25	17.0488
	164.2	53.7	19.9172	9.90755	178	61.1	19.2842	9.96837	185.6	75.2	21.83	16.1606	174.5	63.5	20.8537	17.592
	172.2	68	22.932	13.2102	182	76.4	23.0648	15.9912	189	75	21	16.1114	175.5	60	19.4804	15.8327
	173.2	55.6	18.5344	9.96091	174	55.3	18.2653	10.4301	178.1	78.7	24.81	19.7823	175.9	69.8	22.5592	20.1475
	164.8	52.2	19.2201	9.0708	175.5	69.6	22.5972	13.3492	177.4	71.7	22.78	18.4321	177.3	57.7	18.3552	11.484
	184.6	71.8	21.0698	11.3875	173	71.7	23.9567	15.3654	190	70	19.39	14.742	175	66.3	21.649	20.3478
	160.8	61.2	23.669	18.9151	173.3	60.6	20.1779	11.6653	188	79.2	22.41	18.5161	179	78.9	24.6247	20.632
	176.9	65	20.771	10.7587	184.6	68.4	20.0721	10.6794	184.6	94.1	27.61	23.1607	180.9	63.6	19.4348	14.9295
	172.4	57.5	19.3461	12.4416	186.4	83.9	24.1474	11.3327	176.4	74.2	23.85	16.4459	181.3	71.8	21.8438	16.3193
	176.4	61.8	19.8606	9.96091	174.2	62.2	20.4972	13.9231	169.5	71.2	24.78	17.2462	183.5	101.4	30.1138	24.0828
	174.2	64.4	21.2222	13.1793	166.6	64.1	23.0945	13.8159	182.1	83.5	25.18	13.9116	171.7	65.2	22.116	19.0826
	171.5	67.4	22.9156	13.2102	177.7	70.4	22.2945	17.0397	174.2	61.3	20.2	15.0978	195.4	109	28.5481	22.4758
	169.3	62.6	21.8404	11.0073	176	56.3	18.1754	11.3966	174.2	72.4	23.86	21.2512	183.1	63.4	18.9109	16.0197
	181	66.3	20.2375	8.86696	176.2	65.4	21.0652	13.6675	175.8	78.3	25.34	16.9496	173.6	64.8	21.5018	16.2867
	172.2	67.5	22.7634	12.5755	182	62.5	18.8685	11.0896	176.2	64.3	20.71	17.3468	180.5	88.1	27.0409	21.6045
	173.7	60.3	19.9856	12.3716	172.3	71.1	23.9496	18.4494	167.4	68.4	24.41	19.0854	185	93.4	27.29	22.5125
	171.5	60.5	20.5697	11.7703	175.7	75.5	24.457	19.2324	183.5	62.1	18.44	11.9383	174.5	64.4	21.1493	17.4105
	180.4	77.2	23.7216	13.7344	165	60.7	22.2957	14.8406	177.5	57	18.09	11.6826	190.2	75.7	20.9255	17.6515
	176	65.6	21.1777	11.7703	169.2	62.3	21.7614	13.87	177	67.3	21.48	12.4938	188.6	67.2	18.8923	14.1726
	168.9	64.3	22.5399	11.907	177.6	80.2	25.4266	18.586	174.4	63.7	20.94	13.8695	183.6	76.8	22.7833	19.9197
	160.1	55.4	21.6136	9.90755	180.6	71.6	21.9522	15.8925	177.9	66.4	20.98	15.5033	178	74.2	23.4188	15.4032
	165.7	63.4	23.0911	14.1406	163	64.4	24.2388	13.4264	177.5	62.4	19.81	13.3368	185.4	84.4	24.554	18.2548
	179.4	87.7	27.2493	18.3641	171.5	72.2	24.5476	17.7184	181.6	99.4	30.14	22.0551	176.9	65.9	21.0586	14.1422
	182.7	78.1	23.3977	12.5755	181	63.3	19.3218	12.7792	182.3	85.8	25.82	19.3695	188.5	86.2	24.2597	20.1604
	170.1	58.2	20.1147	9.96091	174.3	66.9	22.0207	12.3664	181.5	72.3	21.95	12.6489	181.7	86.6	26.2306	22.9782
	171.8	61	20.6673	9.90755	179.2	64.9	20.2101	10.6048	182.3	67.3	20.25	12.8255	181.9	74.5	22.516	19.3051
	174.1	67.8	22.3683	12.9638	173.8	69.4	22.9752	19.4093	172.3	56.9	19.17	12.4672	180.6	70.8	21.7069	19.171
	172.5	75	25.2048	12.4416	164.9	59.2	21.7711	12.1519	182.4	77	23.14	17.8047	169.1	62.3	21.7872	20.832
	170	67.6	23.391	11.7703	175	67.7	22.1061	12.9638	178.3	72.7	22.87	15.5269	181	86.2	26.3118	19.7401
	167.6	62.6	22.2857	13.6779	171.3	70.2	23.9234	13.5628	161.5	64.4	24.69	19.7735	189	77.6	21.7239	20.5286
	179.1	73.7	22.9761	15.5268	167.3	63.3	22.6158	16.7677	173.5	64	21.26	10.6158	182	72.6	21.9176	22.1164
	183.9	68.7	20.3139	13.2102	171	71.5	24.452	14.4532	190	86.5	23.96	19.1522	174.3	85.4	28.1101	24.3548
	168	71.1	25.1913	9.96091	170.9	67	22.9399	17.4792	182	85	25.66	19.3592	195.2	75.4	19.7884	13.756
	181.5	82.9	25.1653	13.8159	181.5	70	21.2493	15.2886	171.4	56.1	19.1	12.5488	177	78	24.8971	20.4238
	170.8	67.7	23.2067	9.96091	178.8	69.5	21.7395	12.7742	175.3	61.7	20.08	13.8175	168.5	55.3	19.4771	16.9505
	165.5	55	20.0801	9.96091	185.4	74.8	21.7612	12.1841	183.4	81.8	24.32	17.4304	182.4	74.4	22.3627	17.5717
	161.6	53.1	20.3335	11.0073	175.2	64.7	21.0783	18.0413	171.3	74.3	25.32	19.5611	186.4	83.5	25.1	17.692
	169.7	57.6	20.0013	10.7587	176.3	62	19.9474	14.175	194.1	87.5	23.23	20.4086	181.3	82.3	25.0383	22.1125
	168	54.5	19.3098	17.1244	178.5	70.2	22.0323	13.8029	181.4	68.6	20.85	13.9063	177.5	63.4	20.123	17.6086
	175.7	61.2	19.8248	11.3875	180.6	64.7	19.8367	13.0334	193.8	77.5	20.63	12.2109	173.5	67.6	22.4568	20.4516
	162.8	62.5	23.5815	13.1793	178.6	63.6	19.9386	14.2446	169.8	61.8	21.43	15.3141	177.8	65.9	20.846	17.0297
	177.4	73.5	23.355	16.1201	170.8	64	21.9384	12.5182	183.9	79.1	23.39	19.2713	193.5	87.3	23.3159	15.953
	176.3	66.9	21.5239	14.3418	183.5	75.4	22.3923	18.2304	181	81	24.72	16.1964	176	61.2	19.7572	16.7884
	163.6	59.5	22.2306	13.2102	175	79.9	26.0898	19.0689	174.3	68.3	22.48	13.1612	187.4	71.7	20.4164	15.2059
	181.5	70.4	21.3707	14.3418	183	71.4	21.3204	10.2749	175.2	80.5	26.23	21.7076	174.3	76.9	25.3123	19.3227
	180.4	65.8	20.2187	10.7587	176	70.8	22.8564	16.0944	176.7	74.4	23.83	15.6049	193.6	77.5	20.6772	16.2761
	171.4	54.7	18.6194	7.19529	167.7	61.4	21.8324	13.3458	177.7	63.1	19.98	10.817	169.4	62.5	21.7798	14.4737
	179.3	77.1	23.9825	17.7665	170.2	71.9	24.8205	17.8105	184.4	76.7	22.56	15.9554	195.3	96.3	25.2477	19.8194
	180.4	73.5	22.5847	12.5755	184.6	73.7	21.6274	13.2874	177.7	73.2	23.18	17.8237	194.4	86.6	22.9153	20.3678
	178.2	63.2	19.9022	10.7587	170	56.1	19.4118	13.2736	181.7	89.4	27.08	18.2021	191.2	85.3	23.3331	19.4361
	167.1	56.3	20.163	9.96091	179	71.4	22.2839	11.649	182.8	74.7	22.35	14.7334	173.4	68.7	22.8485	18.9695
	173.8	64.9	21.4855	13.8159	176.5	65.4	20.9937	12.9771	174.4	73.7	24.23	14.3683	185.3	93.4	27.2017	21.5302
	171.2	58.1	19.823	8.27987	178.2	67.4	21.2248	15.3654	178.7	68.1	21.33	11.9184	181.4	88.3	26.834	24.6239
	176	62.9	20.306	8.27987	182.5	81.5	24.4699	13.9562	171	62.1	21.24	16.4459	177.3	82.7	26.308	18.7
	176.2	73.4	23.642	10.7587	181.2	64.6	19.6751	12.6916	172.5	73.8	24.8	17.5603	176.5	75.2	24.1395	18.8561
	173.7	68.7	22.7697	12.5755	187	87.6	25.0508	19.0661	179	63.9	19.94	14.6663	183.6	76.9	22.8129	20.4101
	175.5	58.3	18.9284	11.8094	180.3	72.9	22.4252	16.7236	176.5	65.1	20.9	13.0845	186.6	65	18.6677	17.8371
	180	65.8	20.3086	15.2259	174.6	62.5	20.5018	11.1683	176	64.2	20.73	12.4307	190	75.7	20.9695	15.4411
	173.8	65.6	21.7172	11.8094	168.3	62.9	22.2066	14.8125	174.9	69.6	22.75	17.4868	174.7	73	23.9187	21.8109
	165.2	47.3	17.3317	11.0073	175.2	62.5	20.3616	11.6765	181.5	75.8	23.01	17.3007	178.2	70.4	22.1696	16.7774
	170.4	61.5	21.1805	11.8094	176.5	70.6	22.6629	19.958	179.7	75.4	23.35	15.5288	186.7	75.5	21.66	14.9387
	167.2	67.7	24.2168	18.0657	175.6	55.9	18.1285	12.3129	179.8	80.1	24.78	17.7808	171.2	76.8	26.2032	22.9343
	175.8	67.7	21.9054	11.8094	167.6	62.9	22.3925	14.4597	194	72.8	19.34	13.0142	179.9	72	22.2469	15.7736
	184	72.3	21.3552	14.7899	173	70.6	23.5892	16.2641	177.9	65.6	20.73	14.4708	170.2	72.8	25.1311	19.8928
	180.7	67.1	20.5497	8.27987	190	72	19.9446	17.8618	177.5	69.8	22.15	20.2527	186.1	69.1	19.9519	16.3009
	159.5	65.5	25.7466	13.8159	182.6	77.7	23.3034	12.4869	179	75.2	23.47	18.5161	185.4	60.4	17.5718	12.9082
	173.9	60.8	20.105	9.96091	169	63.3	22.1631	11.183	187	92.5	26.45	19.9896	178	80.6	25.4387	17.8681
	186.5	68.7	19.7515	11.0073	164.5	66.4	24.5378	12.2492	178	75.3	23.77	19.7321	184.1	71.2	21.0074	22.0116
	180.2	69.1	21.2798	9.90755	171.5	61.7	20.9777	11.7897	167.2	65.9	23.57	18.101	175.3	56.4	18.3533	16.3362
	179	74.4	23.2202	9.96091	180.5	73.9	22.6825	17.7287	179.8	69.5	21.5	17.1967	188.5	82.9	23.3309	16.7649
	167.2	59.3	21.212	14.4731	166.4	74.1	26.7616	19.8269	184.2	83.3	24.55	17.8305	179.2	81.3	25.3171	19.075
	171.2	60.8	20.7442	9.96091	174.2	67.2	22.1449	19.1112	180	68.5	21.14	15.8859	184	72.9	21.5324	13.5399
	177.2	63.5	20.223	15.6433	174.5	68	22.3315	10.9313	182.1	66.9	20.17	14.4726	198.5	82.8	21.014	15.8675
	172.6	68.5	22.9937	11.7703	169.2	70	24.451	15.5463	173.5	71.5	23.75	16.1655	171.3	61.9	21.0948	16.8873
	176.9	64.9	20.7391	12.3496	180	71.4	22.037	14.781	181.2	73.2	22.29	14.1668	177.5	80	25.3918	21.8564
	176.3	73.5	23.6474	11.0073	178.2	72.4	22.7994	12.0624	179.9	77.1	23.82	20.7192	183.3	88.2	26.2509	22.6772
	170.4	57.6	19.8373	8.86696	177	64	20.4284	11.2762	182.4	75	22.54	19.1369	170	57.4	19.8616	15.3342
	174.5	60.2	19.77	13.2102	169.3	67.1	23.4104	13.8666	174.2	74.2	24.45	16.4527	173.7	77.6	25.7195	19.4761
	160.6	50.3	19.5019	7.19529	175	66.9	21.8449	16.9121	178.5	72	22.6	18.2982	170.1	63.5	21.9465	17.0781
	166.3	58.7	21.2253	11.0073	176.7	64.1	20.5298	14.5558	171.7	61.4	20.83	10.5562	172.8	63.1	21.1321	18.6054
	187.2	82.1	23.4278	11.8094	183	65.3	19.4989	9.16562	184.7	65.1	19.08	12.6371	176.5	78	25.0383	19.6731
	162.7	60.2	22.7416	13.2102	168.6	63.8	22.4443	15.0661	181.8	67.8	20.51	13.935	181.2	78.1	23.7867	19.9904
	162.6	57.5	21.7484	9.96091	186	75.8	21.91	11.7382	186.6	77.6	22.29	18.4663	187.4	98.8	28.1331	22.3207
	172	61.9	20.9235	8.27987	169.5	65.5	22.7983	10.1763	187.3	70.8	20.18	16.0283	178.3	65.6	20.6348	13.9787
	170	66.8	23.1142	10.7587	171.5	60.2	20.4677	16.7703	176.2	63.6	20.49	12.8873	176.9	60.7	19.3969	14.7759
	173	62.5	20.8828	10.6662	171.6	56.6	19.2213	11.0827	181.5	63.7	19.34	17.3638	175	65.8	21.4857	18.2299
	169.2	59.7	20.8532	11.0073	178.5	72.3	22.6914	17.0264	178.8	72.4	22.65	11.4258	177	65.6	20.9391	13.4926
	177.3	82.6	26.2762	19.5221	172	64.1	21.6671	15.2807	176	72.2	23.31	17.81	178.3	86.2	27.1147	23.7908
	163	53.4	20.0986	8.27987	171	61	20.8611	14.0541	196	78.6	20.46	14.6342	175.4	69.7	22.6555	19.3405
	171.9	62.8	21.2524	12.3716	177.3	63.6	20.232	13.0699	179.9	75.3	23.27	14.1549	170.3	82.1	28.3083	22.8443
	174.1	67.2	22.1703	9.96091	181	65.1	19.8712	10.8122	177.7	84.2	26.66	21.4932	177.7	73.6	23.3079	21.4557
	180.4	66.8	20.526	15.2927	172.7	81	27.1582	17.8006	182.3	76	22.87	19.6146	176.9	70.1	22.4007	15.4681
	175	62.2	20.3102	11.0073	169.6	59.3	20.6159	13.5943	181.2	92.4	28.14	21.8821	184.8	72.4	21.1999	15.316
	180	62.6	19.321	7.19529	165.2	59.5	21.802	12.7803	174.4	71.8	23.61	15.7606	175.4	70.3	22.8505	18.2236
	183	68.2	20.3649	12.3716	180	71.9	22.1914	14.0091	186.5	68.7	19.75	15.319	190.8	81.2	22.3048	17.4818
	171.1	67.9	23.1937	12.9638	170.5	60.4	20.7773	11.1516	180.6	69.1	21.19	14.054	173.9	60.3	19.9397	16.9253
	176.4	81	26.0308	20.5741	168.7	64.8	22.769	13.4057	182.2	66.9	20.15	15.9265	180.7	79.9	24.4698	17.6543
	165.2	63.4	23.2311	14.3162	174.7	79.8	26.1467	21.5121	179.5	67.5	20.95	12.7738	180.5	67.7	20.7795	14.5547
	161.1	54.9	21.1535	10.7587	196.2	87.1	22.6266	15.1614	183.8	75.8	22.44	18.6638	180	63.6	19.6296	17.7966
					180	65.2	20.1235	10.2234	189.1	64.2	17.95	12.6522	180.1	93.8	28.9185	24.2242
Mean	172.798	64.5481	21.583	12.1244	183	76.6	22.8732	13.5683	194.9	89.7	23.61	18.3187	184.4	95	27.9384	20.6659
SD	6.4409	7.45672	1.83466	2.68394	182.5	75.5	22.6684	11.9495	177.6	75.2	23.84	16.0249	190	72.3	20.0277	17.6882
					182.3	66.8	20.1003	13.0984	183.8	71	21.02	18.1215	191.4	103.5	28.2525	20.2593
					171.3	69.9	23.8211	14.2474	175.1	62.5	20.38	13.7908	174.5	71.8	23.5794	17.9245
					181.5	70.8	21.4922	15.0411	180	69.9	21.57	13.7521	182.2	65.7	19.791	14.5531
					177.5	69.8	22.1543	17.4838	182.4	82.6	24.83	12.7686	179.1	75	23.3814	16.4342
					172	66.5	22.4784	12.1413	179.7	73.5	22.76	14.1783	174.8	92.1	30.1423	22.4799
					179	82.8	25.8419	20.966	176.1	71	22.89	17.137	185.2	78.2	22.7995	14.5833
					177.5	73.1	23.2017	12.5285	177.1	68.4	21.81	17.3487	185.4	69.5	20.2193	15.3915
					178	68.3	21.5566	15.2087	183.1	64.6	19.27	11.8404	168.4	70.2	24.7544	21.3612
					168.5	58.4	20.569	12.78	173.9	70.7	23.38	15.5201	177	84.3	26.908	20.1427
					165	61.5	22.5895	14.484	184.5	63.9	18.77	11.8352	179.2	71.2	22.172	20.4647
					190.5	82.3	22.6783	11.8318	178.2	64.7	20.37	13.8662	183	85.6	25.5606	21.2846
					171.3	59.8	20.3792	10.9102	168.8	71.5	25.09	20.6965	167.8	55.8	19.8176	18.0493
					172.4	59.4	19.9854	13.5729	171.5	66.3	22.54	20.8181	176.8	72.2	23.0979	20.2893
					172.6	56.4	18.932	11.7202	177.3	64.7	20.58	14.1768	181.1	74.7	22.7763	20.14
					164.4	56.8	21.0157	10.8783	175.1	61.5	20.06	12.6522	172.8	55.7	18.6538	16.1309
					170	63	21.7993	15.6843	171	57.1	19.53	13.9885	178.4	72.4	22.7483	14.1812
					174	57.7	19.058	18.5325	170.9	84.7	29	17.6747	195.1	79.4	20.8596	17.7204
					176	57.7	18.6273	12.5504	175.7	63.8	20.67	14.4693	171.2	64.3	21.9383	14.7899
					181	75.4	23.0152	11.3717	190.5	90	24.8	20.8789	191.6	84.7	23.0724	17.7919
					171	69	23.597	13.47	176.6	86.6	27.77	21.5786	192.6	82.3	22.1864	15.2885
					182.3	70.8	21.3039	10.4006	177.3	66.1	21.03	13.444	170.3	76.5	26.3774	21.2531
					177.6	68.2	21.6221	14.0117	176.8	63	20.15	19.4766	166.5	54.4	19.6232	16.0292
					175.1	63.1	20.5806	12.9721	170	54.9	19	11.1756	165.4	71.7	26.2089	21.9024
					174.6	64.1	21.0266	17.5958	172.6	56.8	19.07	11.2966	187.6	87.4	24.8339	21.4344
					174	63.6	21.0067	15.4411	180.9	69.3	21.18	17.6508	174.3	72.1	23.7323	18.1189
					175.5	68.3	22.1751	13.9206	183.7	86.1	25.51	21.7827	186.8	69.4	19.8887	16.6512
					180.3	69.6	21.4101	13.7823	187.5	75.1	21.36	15.1232	184	86.4	25.5198	21.3471
					179.6	75.5	23.4064	13.9231	175.8	79.2	25.63	19.2248	180.4	72.9	22.4003	19.8157
					178.5	93.6	29.3765	20.0617	177.6	75.5	23.94	21.3781	179.5	70.8	21.9738	12.9095
					174.8	79.7	26.0841	22.0495	158.2	72.8	29.09	19.5611	179.4	74	22.9925	17.7182
					174	63.6	21.0067	12.8341	172.7	63.9	21.42	13.1379	175.8	75.3	24.3645	19.4802
					164.5	59.4	21.951	15.8014	175.1	88.8	28.96	20.8824	172.9	78	26.0918	16.3321
					172	58.5	19.7742	11.5422	180.5	75	23.02	13.5227	182.3	74.8	22.5076	19.0961
					175.4	79.7	25.9059	15.0748	174	71.1	23.48	18.1352	189.7	78.8	21.8973	18.0959
					175	64.7	21.1265	12.4571	184.5	92	27.03	19.2782	187.5	70.9	20.1671	14.0284
					161.8	58.7	22.4223	13.4031	177.4	60	19.07	11.7076	184.3	78.1	22.9933	19.4273
					177.7	73.7	23.3396	15.5509	180.2	66.2	20.39	18.9184	178.5	73.3	23.0053	18.7747
					174	65	21.4692	14.4716	184.1	81.9	24.16	19.4594	184.6	87.8	25.7651	23.6073
					176.5	69.5	22.3098	17.5373	178.5	71.7	22.5	15.8961	193.4	89.5	23.9282	18.5869
					170.6	67.2	23.0893	13.6938	176.7	64.1	20.53	14.8212	178.4	96.5	30.3206	21.4603
					161	57.1	22.0285	12.8516	174.1	62	20.45	11.8187	192	85.1	23.0849	15.2661
					172.5	61.5	20.6679	13.0591	178	67.3	21.24	15.3242	183.7	88.5	26.2256	22.4958
					173	73.4	24.5247	13.0127	180.5	63.2	19.4	13.4607	180.4	69.7	21.4171	17.0316
					169.3	57.5	20.0611	13.2821	190	92.2	25.54	20.5039	179.1	72.5	22.602	11.9123
					169	63	22.0581	12.6455	183.9	83.1	24.57	22.0551	187	94.3	26.9667	23.594
					183	85	25.3815	16.428	194.1	85.9	22.8	18.889	179.4	110.5	34.3334	24.7219
					168.7	69.6	24.4556	11.7026	175.8	73.1	23.65	16.0588	177.3	72.7	23.1269	19.6461
					188.4	71.6	20.1721	13.9424	183.7	70	20.74	14.8111
					181.5	71.6	21.735	9.90512	186.1	72.4	20.9	20.4954	180.861	75.5831	23.0849	18.4107	Mean
					175.6	65.7	21.3067	16.1943	175.7	71	23	18.9595	7.14816	10.9308	2.87374	2.93689	SD
					175.7	72.9	23.6148	17.5467	179.7	73.8	22.85	14.9038
					160.2	58.5	22.7945	15.9497	194.2	73.7	19.54	14.683
					182.3	82.4	24.7944	18.9322	176	59.3	19.14	13.3368
					172.3	68	22.9054	10.6338	177.5	72.4	22.98	15.913
					172.3	67.6	22.7707	10.9685	177	61.4	19.6	14.2692
					170.2	62.4	21.541	13.1685	181.5	71.8	21.8	16.0979
					170.3	69.4	23.9293	15.0737	176.5	68.9	22.12	15.2228
					175	60.7	19.8204	14.934	174	56.1	18.53	13.1645
					169	59.5	20.8326	12.2109
				Mean	175.055	67.8133	22.1153	14.2335	179.363	72.1067	22.4023	16.222
				SD	6.1322	7.19558	1.89121	2.69223	6.21069	8.98717	2.46835	3.03011

## Sheet: UPE_1963-2012
	Body height (cm) UPE_ 1963	Body weight (kg) UPE_1963	BMI UPE_1963	FAT% UPE_1963	Body height (cm) UPE_ 1972	Body weight (kg) UPE_1972	BMI UPE_1972	FAT% UPE_1972	Body height (cm) UPE_ 1996	Body weight (kg) UPE_1996	BMI UPE_1996	FAT% UPE_1996	Body height (cm) UPE_ 2012	Body weight (kg) UPE_2012	BMI UPE_2012	FAT% UPE_2012
	183.7	71.6	21.2175	8.94356	190.1	82.5	22.8291	13.0341	184.7	74.2	21.7505	16.0423	178.7	77.1	24.1438	18.4778
	181.4	74.8	22.7314	13.5835	176.2	70	22.5469	11.7202	171.4	67.4	22.9424	10.1341	184.1	97.6	28.7967	17.2246
	175.4	72.2	23.4681	12.0481	175.6	80	25.9442	13.9146	180.6	68.4	20.9711	9.89742	173.8	69.2	22.909	14.601
	187.4	77.1	21.9541	12.4378	176.8	72.6	23.2259	13.9787	175.5	69.4	22.5323	11.1823	189.2	93.6	26.1477	19.8695
	174.5	71.6	23.5138	12.4086	191.9	89.4	24.2766	11.0827	174.4	70.4	23.1462	19.1811	181.3	78.7	23.943	13.6926
	172.3	63.6	21.4233	12.2877	190.5	87	23.9734	13.0599	173.8	73.2	24.2332	17.2616	176.9	82.2	26.2673	21.3827
	175.7	63.5	20.5698	12.8516	166.3	65	23.5033	15.3689	174.5	78.3	25.7141	20.1503	185	76.4	22.3229	18.7774
	159.7	67.3	26.3879	12.9557	180	76.2	23.5185	14.0983	185.2	107.8	31.4295	21.5987	180	75.4	23.2716	14.5016
	161.3	62.3	23.9452	12.0805	180.9	76.1	23.2545	12.8526	184.3	87.5	25.7607	15.8627	180.1	74.1	22.845	16.8135
	172.6	69.7	23.3965	11.7202	180.6	73.8	22.6267	10.6162	181.8	77.8	23.5392	17.0333	177.8	62.8	19.8653	17.0415
	174.2	64.2	21.1563	13.0386	177.8	90.8	28.7225	13.6136	189	81.3	22.7597	12.8328	182.1	72.9	21.984	20.8232
	172.1	67.4	22.7561	12.4839	179.5	70.3	21.8186	18.1811	183.8	89.6	26.5227	12.7803	185.7	88.1	25.5477	19.0707
	176.4	75	24.1026	15.656	181.3	74	22.5131	13.6574	174.9	71.3	23.3083	16.2924	184.1	84.3	24.8725	21.1415
	167.5	68.5	24.4152	14.6368	185.1	72	21.0145	12.5759	172.5	64.9	21.8105	17.0148	181.2	72.8	22.1725	16.3065
	167	61.8	22.1593	10.7215	175.3	77	25.0569	15.8254	186	74.2	21.4476	12.0737	180.2	70.8	21.8034	17.6936
	178.8	73.4	22.9594	12.7607	174.6	84.2	27.62	13.7555	189.7	91.2	25.3431	13.8013	190	93.7	25.9557	16.5808
	171.2	53.7	18.3217	11.3543	178.3	75.4	23.7175	12.4416	181	79.5	24.2667	18.8488	184.4	78.4	23.0565	18.4307
	184.9	70	20.475	11.6975	173.3	65.2	21.7095	11.6203	185.2	68.2	19.8839	13.4837	178.7	80.8	25.3024	18.5337
	167.3	64.5	23.0445	11.0051	168.5	63.6	22.4005	9.81959	169.6	64.5	22.4237	12.6341	177.5	69.3	21.9956	14.6946
	174.3	76.6	25.2135	12.2663	177.6	62.2	19.7199	7.24107	186.5	103	29.6128	19.9266	192.5	100.2	27.04	16.2093
	177.7	71.6	22.6745	13.4121	173	67.4	22.52	12.4308	185	65	18.992	11.0715	174.8	73.8	24.1531	16.2319
	174.5	70.6	23.1854	13.2888	171	70	23.939	11.2958	175.4	68.1	22.1354	14.4188	185.7	87.3	25.3157	18.3741
	174.5	67.2	22.0688	15.022	178.8	68.8	21.5206	9.50701	183.1	84.6	25.2344	16.1826	177.5	72.3	22.9478	14.4879
	162.1	58.6	22.3014	10.7396	179.8	80.5	24.901	14.6432	180.4	75.8	23.2914	12.4086	173.8	64.5	21.3531	16.557
	179.3	82.1	25.5377	15.413	187.7	81.7	23.1896	13.8013	181.5	72.8	22.0993	13.6818	187.7	73.3	20.8054	14.8016
	168.4	67.6	23.8376	12.2877	185.6	77	22.3529	12.5551	197.3	91.4	23.4797	17.5869	185.1	94.9	27.6983	18.3521
	170.9	63.4	21.7073	12.4121	170.3	62.5	21.5502	17.4945	170.2	64.7	22.335	14.529	173.8	73.6	24.3657	16.7624
	180.1	61.2	18.8679	12.8693	173	73	24.3911	12.0496	189.6	82.9	23.061	16.3086	174.3	72.3	23.7982	12.96
	166	62.6	22.7174	13.0111	174.7	69.5	22.7719	11.8015	191	87.7	24.0399	18.533	176.5	79.4	25.4877	19.0839
	167.7	60.8	21.6191	13.8377	177	67.8	21.6413	17.1706	186.8	84.6	24.2447	12.4308	188.2	75.5	21.3161	14.936
	170.5	65.1	22.394	12.0157	183.7	69.7	20.6545	11.2158	174	70.9	23.4179	12.8693	174.1	76	25.0736	18.9731
	177.6	76.7	24.317	13.7045	177	77.7	24.8013	14.9125	168	64.1	22.7112	15.9994	179.8	80.1	24.7773	11.8015
	161.3	56.9	21.8697	11.7202	175.7	70.8	22.9345	12.9672	188.3	81.4	22.9575	13.2818	189.5	84.5	23.5309	13.3254
	173.5	66.1	21.9585	11.8094	177.1	70.5	22.4777	12.0335	192.3	84.8	22.9318	20.0237	187	75.3	21.5334	16.362
	183.2	84.2	25.0877	15.013	186	81.5	23.5576	10.6631	181.5	73.5	22.3118	14.6728	190.9	93.7	25.7115	17.8346
	173.2	66.2	22.068	12.4697	173.6	67.7	22.4641	14.9025	181.8	66.5	20.1203	12.7803	184.7	74.6	21.8678	15.334
	172.4	61.4	20.6583	11.3632	177.3	69	21.9499	12.6455	168	62.3	22.0734	13.0683	181.9	77.8	23.5133	15.5028
	176.5	68.4	21.9567	12.146	166.3	68	24.5881	10.8972	183.5	86.8	25.7779	19.4971	178	71.2	22.4719	14.9783
	178.8	73	22.8343	13.2209	173.1	73	24.3629	11.4427	187	75	21.4476	17.5488	180.1	88.5	27.2845	17.5083
	178.5	69.9	21.9382	13.7013	184	80	23.6295	14.2378	183.4	79.4	23.606	18.2379	180.8	73	22.3319	18.8148
	179.5	72.2	22.4083	13.6225	167.8	70.4	25.0028	14.1645	175.6	64.6	20.95	13.2439	181.5	81.6	24.7706	18.531
	177.6	78.6	24.9193	13.0025	175.5	63.6	20.6492	10.1405	176.6	68.5	21.9639	13.6214	186.8	115.5	33.1	23.1039
	171.4	63	21.4446	14.4911	185.1	79.1	23.0868	13.4082	180	62.8	19.3827	9.05724	167.4	69.1	24.6585	16.2761
	175.7	72	23.3232	12.8104	180	70.8	21.8519	13.1669	197	89	22.9328	15.6377	178.1	73.5	23.1718	14.8498
	170.6	71.9	24.7042	15.8549	185.5	85.8	24.9344	13.2926	178	66	20.8307	16.2682	180.2	77.4	23.8359	13.1844
	163.8	61	22.7354	13.0004	175.4	68.5	22.2654	15.2715	171	67	22.913	11.6318	181.2	71.6	21.807	13.3952
	169	70.6	24.719	14.7476	173.8	62.7	20.7572	14.8016	180.1	70.5	21.7351	10.3812	185.5	70.5	20.4881	17.5206
	174.9	78.6	25.6947	13.7034	171.6	68	23.0927	12.5834	175.4	75.2	24.4432	14.1263	172.7	68.9	23.1012	15.4299
	178.4	82.1	25.7961	14.3715	175.5	73	23.7011	13.8172	175.6	72	23.3498	14.5974	173.1	66.3	22.1268	17.4468
	173.7	62.1	20.5822	13.0004	181.8	81	24.5074	11.2264	175.7	88.2	28.571	16.2926	191	80	21.9292	13.4036
	184.5	86.8	25.4992	14.863	175	81.5	26.6122	15.919	187.9	82.6	23.3952	13.9512	191	76.9	21.0795	11.1516
	191.7	79.4	21.6061	10.2936	179.1	69	21.5109	12.1841	179.6	66.7	20.6782	12.3372	191.2	79.7	21.8013	12.5353
	177.9	75.2	23.7611	12.6139	167.7	64.1	22.7925	11.3543	185.9	73.8	21.3549	11.7517	175.5	72.8	23.6362	16.0511
	177	65.4	20.8752	13.6989	177.3	69	21.9499	12.7001	173.1	74.6	24.8969	16.7286	183	72.4	21.619	12.4741
	177.5	68.7	21.8052	13.2278	183.5	76.5	22.719	13.2234	188.9	71.2	19.9534	10.5803	187.2	89	25.3968	21.5046
	179.5	63.4	19.6771	11.9655	183.7	76.6	22.6992	13.0938	178.3	66.2	20.8236	13.0119	178.8	78.4	24.5234	14.9397
	180.5	76	23.327	14.2089	171.5	62.6	21.2836	11.0904	179.1	68.6	21.3862	13.5701	179.4	75	23.3032	15.2116
	177.8	72.1	22.8072	10.7955	192.7	92.8	24.9911	16.4877	174.3	66.9	22.0207	12.032	177.2	72.1	22.9619	18.531
	182.1	75.6	22.7983	14.6074	182.7	81.7	24.4763	15.4231	187.2	72.6	20.7169	10.7587	179.2	69.6	21.6737	14.5631
	166.5	71.3	25.7194	14.8111	185.3	81.8	23.8233	9.46411	185.5	91.8	26.6781	17.5373	179.6	74	22.9414	13.8013
	173.6	69.6	23.0946	11.9655	169	65.6	22.9684	12.504	194.3	80.5	21.3231	12.8854	174.5	70.5	23.1525	15.3804
	177.7	77.6	24.5746	12.6577	171.7	74.8	25.3724	17.6941	179.4	72.3	22.4643	12.7137	177.4	71.9	22.8466	16.7846
	176.5	73.8	23.6901	13.0935	173.8	69.5	23.0083	10.0143	172.2	74.8	25.2252	14.7996	184.8	81.2	23.7767	16.2761
	170.3	70.1	24.1707	11.3374	187	82	23.4493	10.2234	171.2	67.8	23.1325	14.3428	166.8	65.4	23.5064	16.6801
	173.6	70.8	23.4927	12.1319	178.5	83.7	26.2693	14.4172	175.4	69.4	22.558	14.3217	185	67.7	19.7809	12.2877
	168.2	64.2	22.6925	12.7703	180.6	75.6	23.1786	12.676	186.5	74.5	21.419	11.5621	184.6	70.4	20.659	16.0423
	177.6	67	21.2417	13.0571	177.8	83.2	26.3184	12.8854	169.2	67.8	23.6826	15.9859	184.7	79.5	23.3042	16.2675
	172.8	69.4	23.2419	12.2918	183.1	81.4	24.2799	16.5223	174	80.5	26.5887	20.7498	190.2	83.1	22.971	18.5149
	177.9	67.8	21.4229	14.4292	168.2	75.2	26.5807	13.9685	172.6	69.7	23.3965	14.2581	181.8	79.3	23.993	15.8748
	175.1	72	23.4834	14.3135	163.7	63.3	23.6214	13.3663	174.6	69.8	22.8964	18.1421	173.1	63.9	21.3259	13.3795
	170.9	66.1	22.6317	11.9655	178	78	24.6181	10.4663	188	88.6	25.0679	12.7721	176.7	61	19.5369	14.7899
	172.8	84.5	28.2989	14.32	168.2	71.3	25.2021	13.5808	196.8	101.8	26.2844	16.6691	181	79.2	24.1751	18.7643
	179.6	68.5	21.2363	12.2057	177.9	77	24.3298	15.5993	165.9	68.5	24.8884	17.3866	191.1	87.6	23.9874	18.8263
	184.2	84.7	24.9634	12.9408	172.1	65.2	22.0133	9.93896	185.8	76.2	22.0731	8.50861	172	64.5	21.8023	15.5073
	174.2	62.9	20.7279	12.0193	176.1	74.5	24.0236	14.0653	178.3	78.3	24.6297	15.4131	188.6	92.6	26.0332	19.3637
	181	68.9	21.0311	13.6225	170.3	63.8	21.9984	13.2772	179.4	76.7	23.8315	10.6625	178.2	76.8	24.185	18.1259
	168	63.6	22.534	11.0979	180.3	69.2	21.287	12.1421	177.5	74.2	23.5509	16.5653	178.5	87.9	27.5875	20.7334
	176.9	67.8	21.6658	13.0911	191.1	86	23.5492	14.2879	172.9	70.8	23.6834	13.2736	187.9	88.7	25.1229	19.5674
	169	62.5	21.883	12.0737	184.7	73.3	21.4867	9.32026	171.6	67.2	22.821	14.8433	182.3	68.9	20.7322	14.1127
	183.6	80.4	23.8512	9.81237	177.8	68.3	21.6051	11.8448	172.2	76	25.6299	12.7708	180.8	64.7	19.7928	15.5991
	168.9	65.4	22.9255	12.2219	173	69.6	23.255	14.3511	178.1	79.4	25.0318	19.6288	179.6	79.5	24.6465	13.6631
	178.5	73.5	23.0681	12.9771	171.1	63.8	21.7932	8.46132	171.1	68.3	23.3303	12.2788	175	69.2	22.5959	15.5192
	175.6	79.2	25.6848	15.0839	172.1	59.2	19.9876	11.9799	179	83.6	26.0916	19.4884	183.1	82.6	24.6379	18.9536
	174	61.5	20.3131	12.4225	173.5	75	24.9151	12.375	175	69.7	22.7592	16.8385	184.3	79.4	23.376	17.7141
	176.3	73.4	23.6152	12.2788	191.7	77.1	20.9802	10.541	178.3	64.8	20.3832	14.2443	178.7	69.7	21.8265	18.874
	169.1	64.8	22.6615	13.666	175.3	69.7	22.6814	12.9528	175.4	79	25.6784	15.0609	182.4	69.4	20.8598	12.3664
	181.8	73	22.0869	12.2932	176	71.2	22.9855	10.4443	176.1	66.8	21.5406	11.7654	195.1	102.4	26.9021	20.1484
	178.4	69.3	21.7743	13.6604	190.1	89	24.6278	13.8563	182.7	75.9	22.7387	14.1321	188.5	85.5	24.0626	13.1946
	177.3	78.1	24.8447	14.4188	182	72	21.7365	12.1467	170.1	53.6	18.5249	9.32258	180.1	65.7	20.2553	10.4304
	174.3	66.2	21.7903	12.6577	187.8	77.2	21.889	11.4017	186	84.1	24.3092	17.69	182.8	74.8	22.3846	17.5625
	177.8	64.9	20.5296	12.0837	183.4	77.8	23.1303	11.5037	178.9	74.2	23.1837	15.4591	184	74.1	21.8868	17.3485
	160.5	59.8	23.2141	12.1409	179.8	76.5	23.6637	9.20722	201	99.4	24.6034	18.1563	184	70.3	20.7644	11.2762
	180.5	65.3	20.0428	10.9185	184.9	71	20.7675	10.7842	183.1	79.3	23.6536	16.9671	181.6	75.4	22.8633	16.7503
	171.6	70.8	24.0436	11.5037	181.5	80	24.2849	13.0764	170.2	73.3	25.3037	16.213	181.6	75	22.742	13.4153
	167.8	65.9	23.4046	10.7587	181.5	72.8	22.0993	5.89499	179.5	77.2	23.9601	16.6386	177.9	79.7	25.1829	17.128
	169.7	64.3	22.3279	11.7656	184.2	77	22.694	9.14198	180	66.4	20.4938	13.7907	192.6	87.7	23.6422	15.5903
	176.8	81	25.9132	17.0637	180.2	67.5	20.7871	10.3867	175.1	65	21.2003	13.1414	182.9	72.5	21.6726	13.5954
	171.2	68.9	23.5078	13.4768	187.3	78.4	22.3481	11.8073	190	86.1	23.8504	13.4672	190	85	23.5457	17.74
	178.5	69.8	21.9068	15.0694	177.8	81.7	25.8439	14.5164	173.5	65.8	21.8588	14.7695	188.1	70.3	19.8691	16.4039
	163.9	56.9	21.1814	13.6073	184.3	68	20.0197	11.8958	176.3	78.2	25.1595	13.6675	187.9	80.6	22.8287	12.7792
	159.5	62.1	24.4101	12.2597	181	75.5	23.0457	9.70386	174	61	20.148	14.653	178.6	76.2	23.8887	16.624
	165.7	64.6	23.5281	13.1496	172.9	70	23.4157	14.0265	179.5	75.4	23.4014	14.5912	197	92.8	23.912	18.9353
	176.6	68.7	22.028	11.6653	166	69	25.0399	10.4911	187.3	75.7	21.5785	17.6596	181.7	69.2	20.9602	13.2821
	188	76.6	21.6727	15.3286	177.9	65.5	20.6961	8.40639	183.5	66.7	19.8086	14.7451	176.6	71.4	22.8937	13.0699
	170.3	57.5	19.8262	13.5893	175.6	67.5	21.8905	8.70518	185.7	76.6	22.2129	15.9208	180	75.1	23.179	15.2134
	168.9	63.7	22.3296	11.4093	160.1	56.2	21.9257	9.32107	175.4	78	25.3534	19.272	176	74.2	23.954	20.8228
	180.6	70.8	21.7069	15.0324	192	93	25.2279	12.4311	177.5	70.7	22.44	14.3515	182.1	86.2	25.9949	21.2618
	195.2	82.4	21.6256	11.6379	178.1	76	23.9599	9.04797	188.6	79.9	22.4628	20.1434
	179.2	74.3	23.1373	13.3258	180.2	76	23.4048	11.3149	171	73.6	25.1701	13.8622
	191.2	72.2	19.7497	14.7166	180.3	73.1	22.4867	13.1822	189.2	95.3	26.6226	20.5638	181.863	77.5047	23.3935	16.3672	Mean
	170.1	66.6	23.0179	12.0481	168	68	24.093	9.39072	170.6	69.5	23.8796	16.8184	5.7884	9.2616	2.12592	2.60959	SD
	178.9	82.1	25.6521	13.2669	174.4	67	22.0283	8.79752	181.3	61.8	18.8015	15.6714
	167.9	66.8	23.696	15.2981	170.3	65.6	22.6191	6.51428	182.4	75	22.543	19.2461
	171.2	68.1	23.2348	15.2506	185	86	25.1278	5.1732	188	90.8	25.6904	19.5719
	176.1	65.7	21.1859	11.4282	185.3	79.8	23.2409	6.88003	184.5	73.2	21.504	13.2287
	182.3	63.3	19.0472	13.9821	177.8	76	24.0409	8.36921	181.1	75.7	23.0812	10.8304
	178.9	72	22.4963	13.3478	183.3	78.4	23.3341	8.32623	178.8	77.8	24.3357	15.2876
					174.2	62.4	20.5631	3.20328	169.4	71.3	24.8464	13.3892
Mean	174.791	69.488	22.7361	12.9409	175	70.8	23.1184	9.01332	171.4	79.2	26.959	19.3466
SD	6.61893	6.71514	1.70893	1.39028	186.8	92.1	26.394	10.1758	177	73.4	23.4288	15.3858
									188	79.5	22.4932	17.675
				Mean	178.225	73.7933	23.2017	12.0661	177.2	69.2	22.0383	15.0346
				SD	6.64864	7.56086	1.64727	2.60779	170.9	78	26.7061	15.1729
									170.7	62.4	21.415	12.1841
									186.4	78.6	22.622	15.3492
									185.2	83.5	24.3447	13.6734
									171.9	71.1	24.0612	18.6974
									178.4	69	21.68	11.1139
									172.6	73	24.5042	14.705
								Mean	179.783	75.2217	23.237	14.9595
								SD	7.14218	9.21107	2.10492	2.83036
					189		25.1953
